# Supplementary material for: Humans as blood-feeding sources in sylvatic triatomines of Chile unveiled by next-generation sequencing
Source: Parasit Vectors. 2023 Jul 6;16:225. doi: 10.1186/s13071-023-05841-x (PMC10327138; doi:10.1186/s13071-023-05841-x)
Supplement: Supplementary file 2 — Additional file 2: Table S2. Results of the BLASTn of the ASVs against the NCBI nucleotide database. [file 13071_2023_5841_MOESM2_ESM.xlsx]

## Sheet: Hoja1
ASV	Size bp	Site	Species identity	Score	Query cover	E-value	% identity	Accesion length	Accession number
1	358	1,3,5,6,9,10,11,12,13,14,15,16,18,19	Abrocoma bennettii	580	0.99	5e-161	0.9609	487	AF244387.1
2	358	12,15,17,18,19	Octodon degus	634	1	4e-177	0.986	1093	KX298477.1
3	358	3,5,9,10,12,13,17,19,20,21	Octodon degus	640	1	8e-179	0.9888	450	MT461720.1
4	358	2,6,7,8,12,13,16,17,19,20,22,32	Homo sapiens	662	1	0	1	359	KX697544.1
5	358	6,7,8,12,14,15,19,20,21,22,31	Phyllotis darwini	634	1	4e-177	0.986	666	MW883589.1
6	358	12,19,24,25,26,32	Oryctolagus cuniculus	625	0.99	2e-174	0.9832	17179	MN953621.1
7	358	3,5,12	Pleurodonta sp.	313	1	2e-80	0.8255	1084	ON691539.1
8	358	12,18,19	Gekkota sp.	313	1	2e-80	0.8245	1140	MK944863.1
9	358	1,9,19	Thylamys elegans	640	1	8e-179	0.9888	1149	MK907779.2
10	358	11,12,19	Tyrannides sp.	407	0.91	9e-109	0.8902	1045	EF639997.1
11	358	1,3	Cathartes aura	623	1	8e-174	0.9805	359	AY509691.1
12	358	12,22,23,29	Octodon lunatus	645	1	2e-180	0.9916	801	MT461754.1
13	358	14,19,23,25,31	Homo sapiens	656	1	0	0.9972	359	KX697544.1
14	358	3,12,14	Gekkota sp.	327	0.98	7e-85	0.8333	360	KT247351.1
15	358	12,26	Octodon degus	634	1	4e-177	0.986	1093	KX298481.1
16	358	4,6,15	Phyllotis darwini	634	1	4e-177	0.986	801	MT776502.1
17	358	2,4,15	Homo sapiens	656	1	0	0.9972	359	KX697544.1
18	358	16	Liolaemus monticola	630	0.99	5e-176	0.986	774	OP886928.1
19	358	12,13	Octodon lunatus	634	1	4e-177	0.986	801	MT461755.1
20	358	12,28,29	Liolaemus monticola	636	0.99	1e-177	0.9888	775	KY575305.1
21	358	4,17	Mus musculus	662	1	0	1	360	MW375445.1
22	358	3,7,8,12,14	Iguanidae sp.	346	1	2e-90	0.8408	1113	FJ535950.1
23	358	6,12	Phyllotis limatus	628	1	2e-175	0.9832	801	MT183676.1
24	358	4,15	Sicalis olivascens	636	0.99	1e-177	0.9888	16768	NC_037153.1
25	358	3,6,12,17	Capra hircus	662	1	0	1	358	MK656968.1
26	358	19	Galvarinus chilensis	566	0.93	1e-156	0.9702	723	OP036831.1
27	358	11,12,13	Octodon lunatus	640	1	8e-179	0.9888	1093	KX298476.1
28	358	27	Liolaemus fuscus	451	1	4e-122	0.8939	608	MK472105.1
29	358	12,29	Abrocoma bennettii	569	0.99	1e-157	0.9553	487	AF244387.1
30	358	1,3,5,7,12	Icteridae sp.	503	0.99	1e-137	0.9213	1143	OQ039914.1
31	358	7,8,24,30,31,32	Oryctolagus cuniculus	630	0.99	5e-176	0.986	17179	MN953621.1
32	358	20	Phyllotis darwini	628	1	2e-175	0.9832	666	MW883589.1
33	358	32	Octodon degus	623	1	8e-174	0.9804	1093	KX298481.1
34	358	5,6,12	Phyllotis limatus	628	1	2e-175	0.9832	801	MT183676.1
35	358	5,12,28,30	Liolaemus fuscus	462	1	2e-125	0.8994	608	MK472105.1
36	358	28,30	Phyllotis darwini	634	1	4e-177	0.986	749	MW883584.1
37	358	23,27,28,29	Abrocoma bennettii	575	0.99	2e-159	0.9581	487	AF244387.1
38	358	28	Phyllotis darwini	628	1	2e-175	0.9832	691	MW883590.1
39	358	21	Phyllotis darwini	628	1	2e-175	0.9832	666	MW883589.1
40	358	5	Canis lupus familiaris	573	0.99	8e-159	0.9607	69938001	CP050591.1
41	358	12,26	Liolaemus fuscus	451	1	4e-122	0.8939	608	MK472105.1
42	358	6,15,17,19,30	Homo sapiens	656	1	0	0.9972	16567	MG571125.1
43	358	3,8,12	Liolaemus fuscus	545	1	2e-150	0.9413	608	MK472105.1
44	358	19	Octodon degus	634	1	4e-177	0.986	801	MT461741.1
45	358	5,7,12	Diuca diuca	584	0.91	4e-162	0.9878	921	JN417917.1
46	358	24	Liolaemus fuscus	451	1	4e-122	0.8939	608	MK472105.1
47	358	5,7,8,12	Turdidae sp.	329	0.99	2e-85	0.8347	1059	AY049496.2
48	358	3	Homo sapiens	651	1	0	0.9944	359	KX697544.1
49	358	12,22	Abrocoma bennettii	558	0.99	2e-154	0.9497	487	AF244387.1
50	358	3,12,30	Phyllotis darwini	623	1	8e-174	0.9804	666	MW883589.1
51	358	5	Canis lupus familiaris	568	0.99	4e-157	0.9579	69938001	CP050591.1
52	358	14	Abrocoma bennettii	575	0.99	2e-159	0.9581	487	AF244387.1
53	358	3	Homo sapiens	656	1	0	0.9972	359	KX697544.1
54	358	12,21	Gekkota sp.	324	1	9e-84	0.8301	1140	MK944863.1
55	358	5	Porphyrospiza alaudinus	603	0.99	1e-167	0.9719	1143	EF529981.1
56	358	25	Liolaemus fuscus	473	1	9e-129	0.905	608	MK472105.1
57	358	19	Liolaemus platei	608	0.99	2e-169	0.9747	597	MK472100.1
58	358	5	Porphyrospiza alaudinus	597	0.99	5e-166	0.9691	1143	EF529981.1
59	358	23	Octodon lunatus	634	1	4e-177	0.986	801	MT461754.1
60	358	12,30	Abrocoma bennettii	569	0.99	1e-157	0.9553	487	AF244387.1
61	358	11,12	Octodon degus	634	1	4e-177	0.986	450	MT461720.1
62	358	26	Liolaemus fuscus	457	1	9e-124	0.8966	608	MK472105.1
63	358	17	Liolaemus nitidus	603	0.99	1e-167	0.9719	597	MK472101.1
64	358	27	Octodon degus	628	1	2e-175	0.9832	1093	KX298482.1
65	358	28,31	Phyllotis darwini	628	1	2e-175	0.9832	666	MW883589.1
66	358	1,3,8,12	Liolaemus nitidus	603	0.99	1e-167	0.9719	597	MK472101.1
67	358	28	Agriornis lividus	597	0.91	5e-166	0.9969	1039	MG722232.1
68	358	24,26	Pteroptochos sp.	473	0.79	9e-129	0.965	892	EU053998.1
69	358	22	Phyllotis darwini	623	1	8e-174	0.9804	666	MW883589.1
70	358	5	Porphyrospiza alaudinus	597	0.99	5e-166	0.9691	1143	EF529981.1
71	358	7	Iguanidae sp.	351	1	4e-92	0.8436	1113	FJ535950.1
72	358	29	Liolaemus fuscus	446	1	2e-120	0.8917	608	MK472105.1
73	358	20	Phyllotis darwini	623	1	8e-174	0.9804	666	MW883589.1
74	358	7,11	Iguanidae sp.	335	1	4e-87	0.8352	1113	FJ535950.1
75	358	31	Phyllotis darwini	617	1	4e-172	0.9777	666	MW883589.1
76	358	26	Liolaemus fuscus	451	1	4e-122	0.8939	608	MK472105.1
77	358	23	Octodon lunatus	640	1	8e-179	0.9888	801	MT461754.1
78	358	20	Phyllotis darwini	628	1	2e-175	0.9832	666	MW883589.1
79	358	28	Vultur gryphus	636	0.99	1e-177	0.9888	19287	MN720444.1
80	358	19	Gekkota sp.	318	1	4e-82	0.8273	1140	MK944863.1
81	358	17	Homo sapiens	656	1	0	0.9972	359	KX697544.1
82	358	12,19	Rattus rattus	656	1	0	0.9972	936	OM502399.1
83	358	32	Oryctolagus cuniculus	625	0.99	2e-174	0.9832	17179	MN953621.1
84	358	5	Canis lupus familiaris	562	0.99	2e-155	0.9551	69938001	CP050591.1
85	358	32	Homo sapiens	656	1	0	0.9972	359	KX697544.1
86	358	19	Abrocoma bennettii	575	0.99	2e-159	0.9581	487	AF244387.1
87	358	25	Homo sapiens	651	1	0	0.9944	359	KX697544.1
88	358	19	Pseudasthenes humicola	514	0.79	5e-141	0.993	999	EU053990.1
89	358	19	Homo sapiens	656	1	0	0.9972	359	KX697544.1
90	358	13	Liolaemus fuscus	573	1	8e-159	0.9553	608	MK472105.1
91	358	19	Liolaemus fuscus	568	1	4e-157	0.9525	608	MK472105.1
92	354	7,22,29,31	Sigmodontidae sp.	316	0.99	1e-81	0.8287	755	KX550926.1
93	358	17	Liolaemus fuscus	568	1	4e-157	0.9525	608	MK472105.1
94	358	3	Homo sapiens	651	1	0	0.9944	359	KX697544.1
95	358	1	Thylamys elegans	634	1	4e-177	0.986	1149	MK907779.2
96	358	24	Abrocoma bennettii	569	0.99	1e-157	0.9553	487	AF244387.1
97	358	19	Gekkota sp.	318	1	4e-82	0.8273	1140	MK944863.1
98	358	24	Oryctolagus cuniculus	619	0.99	1e-172	0.9804	17179	MN953621.1
99	358	25	Liolaemus fuscus	484	1	4e-132	0.9106	608	MK472105.1
100	358	14	Liolaemus fuscus	551	1	4e-152	0.9441	608	MK472105.1
101	358	13	Liolaemus fuscus	540	1	8e-149	0.9385	608	MK472105.1
102	358	19	Gekkota sp.	324	1	9e-84	0.8301	1140	MK944863.1
103	358	27	Liolaemus fuscus	446	1	2e-120	0.8911	608	MK472105.1
104	358	32	Triatoma infestans	571	0.94	3e-158	0.9705	17301	NC_035547.1
105	358	29	Liolaemus fuscus	451	1	4e-122	0.8939	608	MK472105.1
106	358	26	Callipepla californica	630	0.99	5e-176	0.986	16707	MW574355.1
107	358	19	Octodon degus	628	1	2e-175	0.9832	1093	KX298477.1
108	358	17	Octodon degus	634	1	4e-177	0.986	450	MT461720.1
109	358	22	Phyllotis darwini	634	1	4e-177	0.986	1144	AY956722.1
110	358	24	Oryctolagus cuniculus	619	0.99	1e-172	0.9804	17179	MN953621.1
111	358	3	Cathartes aura	617	1	4e-172	0.9777	359	AY509691.1
112	358	28	Phyllotis darwini	628	1	2e-175	0.9832	749	MW883584.1
113	358	5	Canis lupus familiaris	568	0.99	4e-157	0.9579	69938001	CP050591.1
114	358	32	Octodon degus	617	1	4e-172	0.9777	1093	KX298481.1
115	358	30	Liolaemus platei	603	0.99	1e-167	0.9719	597	MK472100.1
116	358	18	Abrocoma bennettii	575	0.99	2e-159	0.9581	487	AF244387.1
117	358	5	Canis lupus familiaris	568	0.99	4e-157	0.9579	69938001	CP050591.1
118	358	5	Porphyrospiza alaudinus	592	0.99	2e-164	0.9663	1143	EF529981.1
119	358	19	Abrocoma bennettii	575	0.99	2e-159	0.9581	487	AF244387.1
120	358	32	Octodon degus	617	1	4e-172	0.9777	1093	KX298481.1
121	358	31	Homo sapiens	651	1	0	0.9944	359	KX697544.1
122	358	19	Oryctolagus cuniculus	619	0.99	1e-172	0.9804	17179	MN953621.1
123	358	9	Abrocoma bennettii	575	0.99	2e-159	0.9581	487	AF244387.1
124	358	16,30	Sus scrofa	654	0.99	0	0.9972	357	FM205713.1
125	358	13	Liolaemus nitidus	592	0.99	2e-164	0.9663	597	MK472101.1
126	358	20	Liolaemus platei	625	0.99	2e-174	0.9831	597	MK472100.1
127	358	32	Octodon degus	617	1	4e-172	0.9777	1093	KX298481.1
128	358	14	Iguanidae sp.	326	0.99	3e-84	0.8315	902	AF020233.1
129	358	5	Canis lupus familiaris	562	0.99	2e-155	0.9551	69938001	CP050591.1
130	358	8	Oryctolagus cuniculus	595	0.99	2e-165	0.9664	357	FM205927.1
131	358	16	Liolaemus monticola	625	0.99	2e-174	0.9831	774	OP886928.1
132	358	17	Homo sapiens	656	1	0	0.9972	359	KX697544.1
133	358	19	Oryctolagus cuniculus	619	0.99	1e-172	0.9804	17179	MN953621.1
134	358	32	Homo sapiens	656	1	0	0.9972	359	KX697544.1
135	358	25	Homo sapiens	651	1	0	0.9944	359	KX697544.1
136	358	12	Octodon degus	634	1	4e-177	0.986	450	MT461720.1
137	358	19	Gekkota sp.	324	1	9e-84	0.8301	1140	MK944863.1
138	358	25	Oryctolagus cuniculus	619	0.99	1e-172	0.9804	17179	MN953621.1
139	358	16	Liolaemus monticola	625	0.99	2e-174	0.9831	774	OP886928.1
140	358	20	Phyllotis darwini	623	1	8e-174	0.9804	666	MW883589.1
141	358	12	Octodon degus	634	1	4e-177	0.986	450	MT461720.1
142	358	14	Gekkota sp.	322	0.98	3e-83	0.8305	360	KT247351.1
143	358	6	Phyllotis limatus	628	1	2e-175	0.9832	801	MT183676.1
144	358	20	Phyllotis darwini	623	1	8e-174	0.9804	666	MW883589.1
145	358	27	Liolaemus fuscus	446	1	2e-120	0.8911	608	MK472105.1
146	358	19,23,30	Philodryas agassizii	407	0.97	9e-109	0.8768	1088	GQ895883.1
147	358	9	Abrocoma bennettii	575	0.99	2e-159	0.9581	487	AF244387.1
148	358	26	Liolaemus monticola	630	0.99	5e-176	0.986	775	KY575305.1
149	358	5	Canis lupus familiaris	568	0.99	4e-157	0.9579	69938001	CP050591.1
150	358	24	Oryctolagus cuniculus	619	0.99	1e-172	0.9804	17179	MN953621.1
151	358	22	Homo sapiens	656	1	0	0.9972	359	KX697544.1
152	358	14	Gekkota sp.	327	0.98	7e-85	0.8333	360	KT247351.1
153	358	25	Lepus europaeus	640	1	8e-179	0.9888	16680	KY211034.1
154	358	17	Octodon degus	634	1	4e-177	0.986	450	MT461720.1
155	358	13	Octodon lunatus	634	1	4e-177	0.986	1093	KX298476.1
156	358	29	Liolaemus fuscus	462	1	2e-125	0.8994	608	MK472105.1
157	358	32	Homo sapiens	656	1	0	0.9972	359	KX697544.1
158	358	19	Gekkota sp.	307	1	9e-79	0.8217	1140	MK944863.1
159	358	5	Porphyrospiza alaudinus	597	0.99	5e-166	0.9691	1143	EF529981.1
160	358	9	Abrocoma bennettii	575	0.99	2e-159	0.9581	487	AF244387.1
161	358	5	Porphyrospiza alaudinus	597	0.99	5e-166	0.9691	1143	EF529981.1
162	358	4,15	Muscisaxicola rufivertex	597	0.91	5e-166	0.9969	1039	MG722222.1
163	358	20	Phyllotis darwini	628	1	2e-175	0.9832	666	MW883589.1
164	358	19	Oryctolagus cuniculus	619	0.99	1e-172	0.9804	17179	MN953621.1
165	358	5	Canis lupus familiaris	568	0.99	4e-157	0.9579	69938001	CP050591.1
166	358	5	Canis lupus familiaris	562	0.99	2e-155	0.9551	69938001	CP050591.1
167	358	20	Phyllotis darwini	617	1	4e-172	0.9777	666	MW883589.1
168	358	31	Octodon degus	606	1	8e-169	0.9721	1093	KX298481.1
169	358	13	Octodon lunatus	640	1	8e-179	0.9888	801	MT461755.1
170	358	1	Thylamys elegans	634	1	4e-177	0.986	1149	MK907779.2
171	358	5	Canis lupus familiaris	562	0.99	2e-155	0.9551	69938001	CP050591.1
172	358	5	Canis lupus familiaris	562	0.99	2e-155	0.9551	69938001	CP050591.1
173	358	2	Homo sapiens	651	1	0	0.9944	359	KX697544.1
174	358	2	Homo sapiens	651	1	0	0.9944	359	KX697544.1
175	358	32	Octodon degus	617	1	4e-172	0.9777	1093	KX298481.1
176	358	5	Canis lupus familiaris	568	0.99	4e-157	0.9579	69938001	CP050591.1
177	358	12	Octodon degus	628	1	2e-175	0.9832	450	MT461720.1
178	358	19	Gekkota sp.	313	1	2e-80	0.8245	1140	MK944863.1
179	358	24	Oryctolagus cuniculus	619	0.99	1e-172	0.9804	17179	MN953621.1
180	358	22	Homo sapiens	656	1	0	0.9972	359	KX697544.1
181	358	19	Gekkota sp.	318	1	4e-82	0.8273	1140	MK944863.1
182	358	19	Octodon ricardojeda	553	0.99	1e-152	0.9466	801	MT461804.1
183	358	27	Phyllotis darwini	617	1	4e-172	0.9777	666	MW883589.1
184	358	17	Homo sapiens	656	1	0	0.9972	359	KX697544.1
185	358	5	Porphyrospiza alaudinus	592	0.99	2e-164	0.9663	1143	EF529981.1
186	358	5	Canis lupus familiaris	562	0.99	2e-155	0.9551	69938001	CP050591.1
187	358	16	Liolaemus monticola	625	0.99	2e-174	0.9831	774	OP886928.1
188	358	19	Gekkota sp.	307	1	9e-79	0.8217	1140	MK944863.1
189	358	10	Octodon degus	634	1	4e-177	0.986	450	MT461720.1
190	358	13	Octodon lunatus	634	1	4e-177	0.986	1093	KX298476.1
191	358	22	Homo sapiens	638	0.99	3e-178	0.9888	124851	NG_041830.1
192	358	23,25	Abrothrix olivaceus	625	0.99	2e-174	0.9831	801	KF234146.1
193	358	7	Iguanidae sp.	329	1	2e-85	0.8324	1113	FJ535950.1
194	358	19	Homo sapiens	656	1	0	0.9972	359	KX697544.1
195	358	20	Phyllotis darwini	540	1	8e-149	0.9385	1144	AY956722.1
196	358	19	Octodon degus	628	1	2e-175	0.9832	801	MT461741.1
197	358	19	Oryctolagus cuniculus	619	0.99	1e-172	0.9804	17179	MN953621.1
198	358	32	Homo sapiens	651	1	0	0.9944	359	KX697544.1
199	358	5	Porphyrospiza alaudinus	586	0.99	1e-162	0.9635	1143	EF529981.1
200	358	32	Oryctolagus cuniculus	619	0.99	1e-172	0.9804	17179	MN953621.1
201	358	27	Octodon degus	623	1	8e-174	0.9804	1093	KX298482.1
202	358	8	Oryctolagus cuniculus	601	0.99	4e-167	0.9692	357	FM205927.1
203	358	18	Phyllotis darwini	612	1	2e-170	0.9749	666	MW883589.1
204	358	12,30	Gallus gallus	662	1	0	1	359	DQ512917.1
205	358	32	Homo sapiens	656	1	0	0.9972	359	KX697544.1
206	358	31	Homo sapiens	645	1	2e-180	0.9916	359	KX697544.1
207	358	32	Octodon degus	612	1	2e-170	0.9749	1093	KX298481.1
208	358	32	Oryctolagus cuniculus	619	0.99	1e-172	0.9804	17179	MN953621.1
209	358	7	Diuca diuca	573	0.91	8e-159	0.9817	921	JN417917.1
210	358	1	Gekkota sp.	278	0.97	7e-70	0.813	348	MG438452.1
211	358	19	Homo sapiens	656	1	0	0.9972	359	KX697544.1
212	358	5	Canis lupus	562	0.99	2e-155	0.9551	71927348	HG994393.1
213	358	1	Gekkota sp.	272	0.97	3e-68	0.8102	348	MG438452.1
214	358	17	Capra hircus	656	1	0	0.9972	358	MK656968.1
215	358	24	Oryctolagus cuniculus	614	0.99	5e-171	0.9776	17179	MN953621.1
216	358	32	Oryctolagus cuniculus	625	0.99	2e-174	0.9832	17179	MN953621.1
217	358	12,21	Liolaemus nitidus	619	0.99	1e-172	0.9803	700	EU220835.1
218	354	29	Sigmodontidae sp.	311	0.99	7e-80	0.8258	755	KX550926.1
219	358	28	Phyllotis darwini	623	1	8e-174	0.9804	666	MW883589.1
220	358	29	Liolaemus fuscus	457	1	9e-124	0.8966	608	MK472105.1
