# Supplementary material for: Humans as blood-feeding sources in sylvatic triatomines of Chile unveiled by next-generation sequencing
Source: Parasit Vectors. 2023 Jul 6;16:225. doi: 10.1186/s13071-023-05841-x (PMC10327138; doi:10.1186/s13071-023-05841-x)
Supplement: Supplementary file 3 — Additional file 3: Tables S3. Complete list of vertebrate species detected as blood-feeding source for each triatomine population after ASV<100-reads filtering. [file 13071_2023_5841_MOESM3_ESM.xlsx]

## Sheet: RNLCH
	INF +
sp	nombre común	%	reads
Octodon degus	Degú	29.2073	164080
Abrocoma bennettii	Ratón Chinchilla	26.4397	148532
Garthia gaudichaudii	Salamanqueja	26.2063	147221
Phyllotis darwini	Ratón orejudo de darwin	8.18011	45954
Colubridae sp.	Culebra	5.21381	29290
Homo sapiens	Humano	2.92803	16449
Oryctolagus cuniculus	Conejo	0.795155	4467
Thylamys elegans	Yaca	0.522627	2936
Rattus rattus		0.285167	1602
Liolaemus fuscus		0.179965	1011
Octodon ricardojeda		0.0418315	235
		100	561777
	INF -
sp	nombre común	%	reads
Octodon degus	Degú	36.1121	198166
Oryctolagus cuniculus	Conejo	15.2317	83584
Garthia gaudichaudii	Salamanqueja	9.74429	53472
Thylamys elegans	Yaca	8.66767	47564
Homo sapiens	humano	8.56598	47006
Abrocoma bennettii	Ratón chinchilla	6.88909	37804
Phyllotis darwini	Ratón orejudo de darwin	6.72253	36890
Scelorchilus albicollis	Tapaculo	5.79315	31790
Liolaemus platei	lagartija de plate	2.02277	11100
Asthenes humicola	Canastero	0.250751	1376
		100	548752

## Sheet: Populations #1-3 M. parapatrica
Mepraia sp.
Population Nº1 - Isla Santa María
Vertebrate species	Common name	# reads	%
Thylamys elegans	Elegant fat-tailed mouse opossum	32948	50.6495
Cathartes aura	Turkey vulture	31840	48.9462
Gekkota sp.		263	0.404298
Total		65051	100
Mepraia parapatrica
Population Nº2 - Esmeralda
Vertebrate species	Common name	# reads	%
Homo sapiens	Human	69234	100
Total		69234	100
Population Nº3 - Isla Pan de Azúcar
Vertebrate species	Common name	# reads	%
Homo sapiens	Human	24178	41.3433
Cathartes aura	Turkey vulture	34303	58.6567
Total		58481	100

## Sheet: Populations #4-31 M. spinolai
Mepraia spinolai
Population Nº4 - Inca de Oro
Vertebrate species	Common name	# reads	%
Mus musculus	House mouse	30698	53.0639
Phyllotis darwini	Darwin's leaf-eared mouse	15942	27.557
Sicalis olivascens	Greenish yellow finch	10527	18.1967
Homo sapiens	Human	684	1.18235
Total		57851	100
Population Nº5 - Totoral
Vertebrate species	Common name	# reads	%
Porphyrospiza alaudinus	Band-tailed sierra-finch	24107	42.0466
Canis lupus familiaris	Domestic dog	33227	57.9534
Total		57334	100
Population Nº6 - Los Tambos
Vertebrate species	Common name	# reads	%
Capra hircus	Goat	24282	31.0361
Phyllotis limatus	Lima pericote	47705	60.9742
Abrocoma bennettii	Bennett's chinchilla rat	4387	5.60725
Phyllotis darwini	Darwin's leaf-eared mouse	1513	1.93384
Homo sapiens	Human	351	0.448631
Total		78238	100
Population Nº7 - La Mina
Vertebrate species	Common name	# reads	%
Icteridae sp.		22067	43.6089
Diuca diuca	Common diuca finch	12412	24.5287
Iguanidae sp.		12625	24.9496
Homo sapiens	Human	2189	4.32592
Turdidae sp.		971	1.9189
Oryctolagus cuniculus	European rabbit	219	0.432789
Sigmodontidae sp		119	0.235169
Total		50602	100
Population Nº8 - Faena
Vertebrate species	Common name	# reads	%
Iguanidae sp.		20108	35.6462
Turdidae sp.		11562	20.4964
Liolaemus fuscus	Brown tree iguana	12980	23.0101
Liolaemus nitidus	Shining tree iguana	5048	8.94877
Phyllotis darwini	Darwin's leaf-eared mouse	4648	8.23967
Oryctolagus cuniculus	European rabbit	1665	2.9516
Homo sapiens	Human	399	0.707321
Total		56410	100
Population Nº9 - Lagunilla Tangue
Vertebrate species	Common name	# reads	%
Abrocoma bennettii	Bennett's chinchilla rat	29745	94.8955
Octodon degus	Degu	1600	5.10448
Total		31345	100
Population Nº10 - Pichasca
Vertebrate species	Common name	# reads	%
Abrocoma bennettii	Bennett's chinchilla rat	38247	68.0479
Octodon degus	Degu	17959	31.9521
Total		56206	100
Population Nº11 - Fray Jorge 1
Vertebrate species	Common name	# reads	%
Abrocoma bennettii	Bennett's chinchilla rat	32642	48.7383
Octodon degus	Degu	401	0.59874
Tyrannides sp.		33931	50.6629
Total		67673	100
Population Nº12 - Fray Jorge 3
Vertebrate species	Common name	# reads	%
Abrocoma bennettii	Bennett's chinchilla rat	8003	14.7499
Octodon degus	Degu	36634	67.5182
Gekkota sp.		1678	3.09263
Octodon lunatus	Moon-toothed degu	1254	2.31118
Pleurodonta sp.		1025	1.88912
Phyllotis darwini	Darwin's leaf-eared mouse	820	1.5113
Capra hircus	Goat	740	1.36385
Icteridae sp.		621	1.14453
Liolaemus fuscus	Brown tree iguana	602	1.10951
Tyrannides sp.		542	0.998931
Phyllotis limatus	Lima pericote	533	0.982344
Iguanidae sp.		466	0.85886
Oryctolagus cuniculus	European rabbit	272	0.501309
Diuca diuca	Common diuca finch	254	0.468134
Liolaemus nitidus	Shining tree iguana	252	0.464448
Homo sapiens	Human	234	0.431273
Turdidae sp.		209	0.385197
Liolaemus monticola	Peak tree iguana	119	0.219322
Total		54258	100
Population Nº13 - Fray Jorge 4
Vertebrate species	Common name	# reads	%
Octodon lunatus	Moon-toothed degu	59492	87.4484
Liolaemus nitidus	Shining tree iguana	543	0.798166
Octodon degus	Degu	685	1.00689
Abrocoma bennettii	Bennett's chinchilla rat	5030	7.39369
Liolaemus fuscus	Brown tree iguana	2023	2.97364
Homo sapiens	Human	258	0.379239
Total		68031	100
Population Nº14 - El Maitén
Vertebrate species	Common name	# reads	%
Gekkota sp.		42566	64.6693
Abrocoma bennettii	Bennett's chinchilla rat	18176	27.6143
Iguanidae sp.		2009	3.05222
Homo sapiens	Human	1842	2.7985
Liolaemus fuscus	Brown tree iguana	918	1.39469
Phyllotis darwini	Darwin's leaf-eared mouse	310	0.470974
Total		65821	100
Population Nº15 - La Rinconada
Vertebrate species	Common name	# reads	%
Phyllotis darwini	Darwin's Leaf-eared Mouse	34431	44.9978
Abrocoma bennettii	Bennett's Chinchilla Rat	18020	23.5503
Sicalis olivascens	Greenish Yellow Finch	1952	2.55107
Octodon degus	Degu	237	0.309735
Homo sapiens	Human	18328	23.9528
Muscisaxicola rufivertex	Rufous-naped Ground Tyrant	3549	4.63818
Total		75968	100
Population Nº16 - Valle Hermoso
Vertebrate species	Common name	# reads	%
Liolaemus monticola	Peak tree iguana	34609	51.6244
Abrocoma bennettii	Bennett's chinchilla rat	31285	46.6662
Homo sapiens	Human	969	1.44541
Sus scrofa	Pig	177	0.264021
Total		67040	100
Population Nº17 - Los Pozos
Vertebrate species	Common name	# reads	%
Octodon degus	Degu	29608	43.348
Homo sapiens	Human	28735	42.0699
Liolaemus nitidus	Shining tree iguana	7467	10.9322
Capra hircus	Goat	1500	2.1961
Liolaemus fuscus	Brown tree iguana	993	1.45382
Total		68303	100
Population Nº18 - Farellón Sánchez
Vertebrate species	Common name	# reads	%
Abrocoma bennettii	Bennett's chinchilla rat	37140	54.9848
Gekkota sp.		25677	38.0141
Octodon degus	Degu	4573	6.7702
Phyllotis darwini	Darwin's leaf-eared mouse	156	0.230954
Total		67546	100
Population Nº19 - Reserva Nacional Las Chinchillas
Vertebrate species	Common name	# reads	%
Octodon degus	Degu	32959.7	50.16
Abrocoma bennettii	Bennett's chinchilla rat	11369.5	17.3028
Oryctolagus cuniculus	European rabbit	6018.17	9.15882
Gekkota sp.		5609.83	8.53739
Tyrannides sp.		5250.33	7.99028
Homo sapiens	Human	3132.5	4.76723
Phyllotis darwini	Darwin's leaf-eared mouse	489.333	0.744698
Rattus rattus	Black rat	265	0.403293
Pseudasthenes humicola	Dusky-tailed canastero	227.5	0.346224
Thylamys elegans	Elegant fat-tailed mouse opossum	220.167	0.335063
Liolaemus fuscus	Brown tree iguana	167	0.254151
Total		65709	100
Population Nº20 - Caña de Michío
Vertebrate species	Common name	# reads	%
Phyllotis darwini	Darwin's leaf-eared mouse	36189	50.7353
Octodon degus	Degu	25044	35.1105
Homo sapiens	Human	9522	13.3494
Liolaemus platei	Braided tree iguana	574	0.804722
Total		71329	100
Population Nº21 - San Agustín
Vertebrate species	Common name	# reads	%
Octodon degus	Degu	10562	34.4555
Phyllotis darwini	Darwin's leaf-eared mouse	10143	33.0887
Gekkota sp.		9844	32.1133
Liolaemus nitidus	Shining tree iguana	105	0.342533
Total		30654	100
Population Nº22 - La Higuerilla
Vertebrate species	Common name	# reads	%
Phyllotis darwini	Darwin's leaf-eared mouse	38381	57.0509
Homo sapiens	Human	15690	23.3222
Abrocoma bennettii	Bennett's chinchilla rat	11814	17.5608
Octodon lunatus	Moon-toothed degu	1390	2.06615
Total		67275	100
Population Nº23 - La Patagua
Vertebrate species	Common name	# reads	%
Octodon lunatus	Moon-toothed degu	59062	94.3844
Abrocoma bennettii	Bennett's chinchilla rat	3514	5.61557
Total		62576	100
Population Nº24 - Sahondé
Vertebrate species	Common name	# reads	%
Oryctolagus cuniculus	European rabbit	32859	63.6149
Liolaemus fuscus	Brown tree iguana	13425	25.9907
Pteroptochos sp.		4407	8.53193
Abrocoma bennettii	Bennett's chinchilla rat	962	1.86243
Total		51653	100
Population Nº25 - Piedra de Pillo Pillo
Vertebrate species	Common name	# reads	%
Homo sapiens	Human	27907	44.0299
Oryctolagus cuniculus	European rabbit	24988	39.4244
Liolaemus fuscus	Brown tree iguana	9917	15.6464
Lepus europaeus	European hare	377	0.594806
Abrothrix olivaceus	Olive grass mouse	193	0.304503
Total		63382	100
Population Nº26 - Las Blancas
Vertebrate species	Common name	# reads	%
Octodon degus	Degu	39872	58.4308
Liolaemus fuscus	Brown tree iguana	25139	36.8402
Oryctolagus cuniculus	European rabbit	2028	2.97195
Callipepla californica	California quail	811	1.18849
Liolaemus monticola	Peak tree iguana	388	0.568598
Total		68238	100
Population Nº27 - El Pedrero
Vertebrate species	Common name	# reads	%
Liolaemus fuscus	Brown tree iguana	26431	77.4739
Octodon degus	Degu	7259	21.2774
Phyllotis darwini	Darwin's leaf-eared mouse	232	0.680033
Abrocoma bennettii	Bennett's chinchilla rat	194	0.568648
Total		34116	100
Population Nº28 - Chacabuco
Vertebrate species	Common name	# reads	%
Phyllotis darwini	Darwin's leaf-eared mouse	17236	54.41
Abrocoma bennettii	Bennett's chinchilla rat	6923	21.8543
Agriornis lividus	Great shrike-tyrant	5136	16.2131
Vultur gryphus	Andean condor	2028	6.40192
Liolaemus fuscus	Brown tree iguana	337	1.06383
Total		31660	99.9432
Population Nº29 - Parque Nacional La Campana
Vertebrate species	Common name	# reads	%
Abrocoma bennettii	Bennett's chinchilla rat	32154	46.9251
Liolaemus monticola	Peak tree iguana	31567	46.0684
Liolaemus fuscus	Brown tree iguana	4416	6.44465
Sigmodontidae sp.		197	0.287499
Octodon lunatus	Moon-toothed degu	188	0.274364
Total		68522	100
Population Nº30 - Til Til
Vertebrate species	Common name	# reads	%
Phyllotis darwini	Darwin's leaf-eared mouse	29091	51.4694
Liolaemus fuscus	Brown tree iguana	18590	32.8904
Abrocoma bennettii	Bennett's chinchilla rat	6685	11.8275
Homo sapiens	Human	937	1.65779
Liolaemus platei	Wreath tree iguana	686	1.21371
Sus scrofa	Pig	393	0.695317
Gallus gallus	Chicken	139	0.245926
Total		56521	100
Population Nº31 - Ciudad de Los Valles
Vertebrate species	Common name	# reads	%
Phyllotis darwini	Darwin's leaf-eared mouse	27131	54.6566
Homo sapiens	Human	11528	23.2237
Oryctolagus cuniculus	European rabbit	10406	20.9634
Sigmodontidae sp.		574	1.15635
Total		49639	100

## Sheet: RNLCH respaldo
2020	Inf +
sp	nombre común	%	obs
Abrocoma bennettii		39.5333		10572	65571
Abrocoma bennettii		0.324591		113
Abrocoma bennettii		62.2063		21733
Abrocoma bennettii		95.3796		33153
Coleonyx variegatus		97.4492	garthia?	33925
Homo sapiens		28.6665		7666
Homo sapiens		1.166		359
Homo sapiens		5.73031		2002
Liolaemus fuscus		2.89378		1011
Octodon degus		30.985		8286
Octodon degus		2.22618		775
Octodon degus		98.834		30430
Octodon degus		24.1406		8434
Octodon degus		4.62039		1606
Octodon degus		99.3265		34658
Octodon ricardojeda		0.673488		235
Pseudablabes agassizii		0.443656	philodryas?	155
Rattus rattus		4.5854		1602
Thylamys elegans		0.815197		218
	INF -
sp	nombre común	%	obs
Abrocoma bennettii		9.24442		3208
Asthenes humicola		3.97229		1376
Gymnopithys rufigula		91.369	ave paseriforme amazónica	31790
Homo sapiens		16.1515		5617
Homo sapiens		0.801672		280
Homo sapiens		8.63105		3003
Octodon degus		83.8485		29160
Octodon degus		99.1983		34647
Octodon degus		99.4862		26719
Octodon degus		0.311778		108
Octodon degus		70.3475		24412
Oryctolagus cuniculus		84.3562		29221
Oryctolagus cuniculus		20.408		7082
Phyllotis darwini		8.53349		2956
Thylamys elegans		0.513833		138
Thylamys elegans		2.82621		979

## Sheet: Population #32 T. infestans
Triatoma infestans
Population Nº32 - Lonquén
Vertebrate species	Common name	# reads	%
Homo sapiens	Human	31609	50.6904
Oryctolagus cuniculus	European rabbit	7047	11.3011
Octodon degus	Degu	23701	38.0086
Total		62357	100

## Sheet: PNPA BM
	INF +
sp	nombre común	%	obs
NO HAY DATOS
	INF -
sp	nombre común	%	reads
Homo sapiens	Humano	0.9	276
Phyllotis limatus
Total			30846
